# Supplementary material for: Patient Acceptance and Barriers to IoT Usage in Health Care: Systematic Literature Review
Source: JMIR Mhealth Uhealth. 2026 Jul 31;14:e81260. doi: 10.2196/81260 (PMC13430414; doi:10.2196/81260)
Supplement: Multimedia Appendix 3 — Mixed Methods Appraisal Tool quality assessment for internet of things systematic literature review. [file mhealth-v14-e81260-s003.xlsx]

## Sheet: MMAT Assessment
No	Author_Year	Study_Type	S1	S2	Q1	Q2	Q3	Q4	Q5	Y_Count	Total_Criteria	Quality_Score	Quality_Rating	Journal_Q	Notes
1	Kos & Umek (2019) [47]	Quantitative	Y	Y	Y	Y	Y	CT	CT	5	7	62	Good	Q1	Q1 journal
2	Akbulut et al. (2023) [55]	Framework	Y	Y	Y	Y	Y	CT	CT	5	7	64	Good	Q1	Q1 journal
3	Albahri et al. (2019) [68]	Framework	Y	Y	Y	Y	Y	CT	CT	5	7	65	Good	Q1	Q1 journal
4	Alhasan et al. (2022) [28]	Quantitative	Y	Y	Y	Y	Y	CT	CT	5	7	68	Good	Q3	Standard methodology
5	AlQudah et al. (2021) [45]	Systematic Review	Y	Y	Y	CT	CT	N	N	3	7	35	Low	Q2	Methodological limitations noted; Significant limitations
6	Al-Rawashdeh et al. (2022) [18]	Systematic Review	Y	Y	Y	Y	Y	Y	CT	6	7	77	Good	Q1	Q1 journal; PRISMA-compliant
7	Al-Rawashdeh et al. (2024) [46]	Framework	Y	Y	Y	Y	Y	CT	CT	5	7	62	Good	Q1	Q1 journal
8	Alruwaili et al. (2023) [38]	Systematic Review	Y	Y	Y	Y	Y	Y	CT	6	7	82	Excellent	Q1	Excellent methodology; Q1 journal; PRISMA-compliant
9	Altinay et al. (2023) [57]	Quantitative	Y	Y	Y	Y	CT	CT	N	4	7	56	Moderate	Q1	Q1 journal; Methodological limitations noted; Moderate rigor
10	Arfi et al. (2021) [73]	Quantitative	Y	Y	Y	Y	Y	CT	CT	5	7	67	Good	Q1	Q1 journal
11	Ben Arfi et al. (2021) [43]	Quantitative	Y	Y	Y	Y	Y	Y	CT	6	7	72	Good	Q1	Q1 journal
12	Binci et al. (2022) [71]	Framework	Y	Y	Y	Y	Y	CT	CT	5	7	67	Good	Q1	Q1 journal
13	Bodur et al. (2019) [58]	Quantitative	Y	Y	Y	Y	Y	Y	Y	7	7	85	Excellent	Q1	Excellent methodology; Q1 journal
14	Bures et al. (2022) [49]	Quantitative	Y	Y	Y	Y	Y	CT	CT	5	7	64	Good	Q1	Q1 journal
15	Cahill et al. (2019) [72]	Qualitative	Y	Y	Y	Y	Y	Y	CT	6	7	77	Good	Q1	Q1 journal
16	Calvillo-Arbizu et al. (2021) [31]	Systematic Review	Y	Y	Y	Y	CT	CT	N	4	7	48	Moderate	Q1	Q1 journal; Methodological limitations noted; Moderate rigor
17	Cleveland & Haddara (2023) [63]	Qualitative	Y	Y	Y	Y	CT	CT	N	4	7	56	Moderate	Q1	Q1 journal; Methodological limitations noted; Moderate rigor
18	Du et al. (2021) [54]	Qualitative	Y	Y	Y	Y	Y	CT	CT	5	7	58	Moderate	Q2	Methodological limitations noted; Moderate rigor
19	Dutta et al. (2023) [34]	Quantitative	Y	Y	Y	Y	Y	CT	CT	5	7	66	Good	Q3	Standard methodology
20	Fehringer & Stary (2023) [56]	Mixed Methods	Y	Y	Y	CT	CT	N	N	3	7	39	Low	Q1	Q1 journal; Methodological limitations noted; Significant limitations
21	Fischer et al. (2020) [60]	Framework	Y	Y	Y	Y	Y	CT	CT	5	7	69	Good	Q1	Q1 journal
22	Fraterman et al. (2023) [30]	Mixed Methods	Y	Y	Y	Y	Y	Y	CT	6	7	71	Good	Q3	Standard methodology
23	Gardas (2022) [59]	Quantitative	Y	Y	Y	Y	Y	CT	CT	5	7	70	Good	Q2	Standard methodology
24	Gellert et al. (2023) [41]	Qualitative	Y	Y	Y	Y	CT	CT	N	4	7	45	Moderate	Q2	Methodological limitations noted; Moderate rigor
25	Ghiwaa et al. (2023) [19]	Systematic Review	Y	Y	Y	Y	CT	CT	N	4	7	56	Moderate	Q3	Methodological limitations noted; Moderate rigor
26	Grant et al. (2019) [44]	Qualitative	Y	Y	Y	Y	Y	Y	CT	6	7	74	Good	Q1	Q1 journal
27	Hayat et al. (2022) [48]	Quantitative	Y	Y	Y	Y	Y	Y	CT	6	7	75	Good	Q1	Q1 journal
28	He et al. (2024) [23]	Quantitative	Y	Y	Y	Y	Y	Y	CT	6	7	72	Good	Q1	Q1 journal
29	Hjelm & Hedlund (2022) [74]	Qualitative	Y	Y	Y	Y	CT	CT	N	4	7	52	Moderate	Q3	Methodological limitations noted; Moderate rigor
30	Hossain et al. (2021) [35]	Quantitative	Y	Y	Y	Y	Y	CT	CT	5	7	69	Good	Q1	Q1 journal
31	Hui et al. (2021) [36]	Qualitative	Y	Y	Y	Y	Y	Y	CT	6	7	75	Good	Q1	Q1 journal
32	Karahoca et al. (2018) [52]	Quantitative	Y	Y	Y	Y	CT	CT	N	4	7	55	Moderate	Q1	Q1 journal; Methodological limitations noted; Moderate rigor
33	Kauw et al. (2020) [51]	Qualitative	Y	Y	Y	Y	Y	CT	CT	5	7	58	Moderate	Q3	Methodological limitations noted; Moderate rigor
34	Kotronis et al. (2019) [50]	Framework	Y	Y	Y	Y	Y	CT	CT	5	7	69	Good	Q1	Q1 journal
35	Kronlid et al. (2024) [24]	Systematic Review	Y	Y	Y	Y	Y	Y	CT	6	7	72	Good	Q1	Q1 journal; PRISMA-compliant
36	Kwon et al. (2022) [66]	Systematic Review	Y	Y	Y	Y	Y	Y	CT	6	7	71	Good	Q2	PRISMA-compliant
37	Lee et al. (2018) [75]	Qualitative	Y	Y	Y	CT	CT	N	N	3	7	38	Low	Q1	Q1 journal; Methodological limitations noted; Significant limitations
38	Lodha et al. (2023) [62]	Framework	Y	Y	Y	Y	Y	CT	CT	5	7	63	Good	Q2	Standard methodology
39	Lu et al. (2018) [40]	Systematic Review	Y	Y	Y	Y	Y	Y	CT	6	7	82	Excellent	Q1	Excellent methodology; Q1 journal; PRISMA-compliant
40	Martínez-Caro et al. (2018) [76]	Quantitative	Y	Y	Y	Y	CT	CT	N	4	7	55	Moderate	Q1	Q1 journal; Methodological limitations noted; Moderate rigor
41	Messinis et al. (2024) [27]	Qualitative	Y	Y	Y	Y	Y	CT	CT	5	7	59	Moderate	Q1	Q1 journal; Methodological limitations noted; Moderate rigor
42	Mittelstadt (2017) [39]	Qualitative	Y	Y	Y	Y	Y	CT	CT	5	7	64	Good	Q1	Q1 journal
43	Mittelstadt (2017) [77]	Framework	Y	Y	Y	Y	Y	CT	CT	5	7	61	Good	Q2	Standard methodology
44	Pulimamidi (2024) [78]	Mixed Methods	Y	Y	Y	Y	CT	CT	N	4	7	55	Moderate	Q2	Methodological limitations noted; Moderate rigor
45	Ramdani et al. (2020) [79]	Quantitative	Y	Y	Y	Y	Y	Y	CT	6	7	72	Good	Q1	Q1 journal
46	Rejeb et al. (2023) [32]	Systematic Review	Y	Y	Y	Y	Y	Y	CT	6	7	82	Excellent	Q1	Excellent methodology; Q1 journal; PRISMA-compliant
47	Ryu et al. (2016) [80]	Quantitative	Y	Y	Y	Y	Y	CT	CT	5	7	63	Good	Q2	Standard methodology
48	Sahin et al. (2021) [70]	Quantitative	Y	Y	Y	Y	CT	CT	N	4	7	45	Moderate	Q1	Q1 journal; Methodological limitations noted; Moderate rigor
49	Sharma & Joshi (2021) [61]	Qualitative	Y	Y	Y	Y	CT	CT	N	4	7	56	Moderate	Q1	Q1 journal; Methodological limitations noted; Moderate rigor
50	Streeper et al. (2019) [65]	Qualitative	Y	Y	Y	Y	Y	CT	CT	5	7	67	Good	Q1	Q1 journal
51	Tortorella et al. (2020) [64]	Quantitative	Y	Y	Y	Y	Y	Y	CT	6	7	72	Good	Q1	Q1 journal
52	Tu et al. (2022) [26]	Quantitative	Y	Y	Y	Y	Y	CT	CT	5	7	68	Good	Q2	Standard methodology
53	Wakili & Bakkali (2024) [29]	Framework	Y	Y	Y	Y	Y	CT	CT	5	7	62	Good	Q2	Standard methodology
54	Wen et al. (2022) [67]	Mixed Methods	Y	Y	Y	Y	Y	Y	CT	6	7	75	Good	Q1	Q1 journal
55	Westphal et al. (2020) [69]	Mixed Methods	Y	Y	Y	Y	Y	Y	CT	6	7	81	Excellent	Q2	Excellent methodology
56	Wu et al. (2023) [53]	Quantitative	Y	Y	Y	Y	CT	CT	N	4	7	52	Moderate	Q1	Q1 journal; Methodological limitations noted; Moderate rigor
57	Wu & Ho (2023) [37]	Quantitative	Y	Y	Y	Y	Y	CT	CT	5	7	65	Good	Q2	Standard methodology
58	Yang et al. (2022) [25]	Quantitative	Y	Y	Y	Y	Y	Y	CT	6	7	80	Excellent	Q1	Excellent methodology; Q1 journal
59	Zeadally & Bello (2021) [42]	Qualitative	Y	Y	Y	Y	CT	CT	N	4	7	52	Moderate	Q1	Q1 journal; Methodological limitations noted; Moderate rigor
60	Zhang et al. (2024) [22]	Mixed Methods	Y	Y	Y	Y	Y	Y	CT	6	7	74	Good	Q1	Q1 journal
61	Ziwei et al. (2024) [81]	Quantitative	Y	Y	Y	Y	Y	Y	Y	7	7	85	Excellent	Q1	Excellent methodology; Q1 journal
62	Zobair et al. (2023) [82]	Systematic Review	Y	Y	Y	Y	CT	CT	N	4	7	52	Moderate	Q1	Q1 journal; Methodological limitations noted; Moderate rigor
