# Supplementary material for: Patient Acceptance and Barriers to IoT Usage in Health Care: Systematic Literature Review
Source: JMIR Mhealth Uhealth. 2026 Jul 31;14:e81260. doi: 10.2196/81260 (PMC13430414; doi:10.2196/81260)
Supplement: Multimedia Appendix 6 — Table study characteristics (version 1.2). [file mhealth-v14-e81260-s006.xlsx]

## Sheet: Study Characteristics
	No	Author_Year	Title	Journal	Quartile	Country	Research_Design	Sample_Size	Analysis_Method	IoT_Technology_Type	Healthcare_Domain
	1	Kos & Umek (2019) [47]	Wearable Sensor Devices for Prevention and Rehabilitation in Healthcare: Swimming Exercise With Real-Time Therapist Feedback	IEEE Internet of Things Journal	Q1	Slovenia	Experimental	N/A	Technical validation	Wearable sensors	Rehabilitation
	2	Akbulut et al. (2023) [55]	Designing a private and secure personal health records access management system: A solution based on IOTA distributed ledger technology	Sensors (MDPI)	Q1	Turkey	Framework Development	N/A	System design & security analysis	Personal health records system	General health data management
	3	Albahri et al. (2019) [68]	Fault-tolerant mHealth framework in the context of IoT-based real-time wearable health data sensors	IEEE Access	Q1	Iraq/ Malaysia	Framework Development	N/A	Architecture design	mHealth framework	Real-time monitoring
	4	Alhasan et al. (2022) [28]	A case-study to examine doctors' intentions to use IoT healthcare devices in Iraq during COVID-19 pandemic	International Journal of Pervasive Computing and Communications	Q3	Iraq	Quantitative - Survey	Doctors	TAM/ UTAUT	IoT healthcare devices	COVID-19 healthcare
	5	AlQudah et al. (2021) [45]	Technology Acceptance in Healthcare: A Systematic Review	Applied Sciences	Q2	Multi-country	Systematic Review	50+ studies	Narrative synthesis	Multiple technologies	General healthcare
	6	Al-Rawashdeh et al. (2022) [18]	IoT Adoption and Application for Smart Healthcare: A Systematic Review	Sensors	Q1	Malaysia	Systematic Review	60+ studies	Thematic analysis	Smart healthcare IoT	Smart healthcare
	7	Al-rawashdeh et al. (2024) [46]	Effective factors for the adoption of IoT applications in nursing care: A theoretical framework for smart healthcare	Journal of Building Engineering	Q1	Malaysia	Framework Development	N/A	Theoretical modeling	IoT in nursing care	Nursing care
	8	Alruwaili et al. (2023) [38]	Digital Health Interventions for Promoting Healthy Aging: A Systematic Review of Adoption Patterns, Efficacy, and User Experience	Sustainability	Q1	Saudi Arabia	Systematic Review	Elderly patients	Meta-synthesis	Digital health interventions	Healthy aging
	9	Altinay et al. (2023) [57]	The effect of hospitableness on positive emotions, experience, and well-being of hospital patients	International Journal of Hospitality Management	Q1	Turkey/UK	Quantitative - Survey	Hospital patients	SEM	Smart hospital systems	Hospital care
	10	Arfi et al. (2021) [73]	The role of trust in intention to use the IoT in eHealth: Application of the modified UTAUT in a consumer context	Technological Forecasting and Social Change	Q1	France	Quantitative - Survey	348 consumers	SEM/PLS	eHealth IoT systems	General eHealth
	11	Ben Arfi et al. (2021) [43]	Understanding acceptance of eHealthcare by IoT natives and IoT immigrants: An integrated model of UTAUT, perceived risk, and financial cost	Technological Forecasting and Social Change	Q1	France	Quantitative - Survey	418 respondents	SEM/PLS	eHealthcare IoT	General healthcare
	12	Binci et al. (2022) [71]	Toward digital transformation in healthcare: A framework for remote monitoring adoption	TQM Journal	Q1	Italy	Framework Development	Healthcare organizations	Case study analysis	Remote monitoring systems	Remote patient monitoring
	13	Bodur et al. (2019) [58]	Perceptions of Turkish health professional students toward the effects of the internet of things (IOT) technology in the future	Nurse Education Today	Q1	Turkey	Quantitative - Survey	472 health students	Descriptive statistics	General IoT in health	General healthcare
	14	Bures et al. (2022) [49]	A Sensor Network Utilizing Consumer Wearables for Telerehabilitation of Post-Acute COVID-19 Patients	IEEE Internet of Things Journal	Q1	Czech Republic	Experimental/ Observational	COVID-19 patients	Clinical validation	Consumer wearables	Telerehabilitation
	15	Cahill et al. (2019) [72]	IoT/sensor-based infrastructures promoting a sense of home, independent living, comfort and wellness	Sensors	Q1	Ireland/ Germany	Qualitative - Interviews	Elderly users	Thematic analysis	IoT/sensor infrastructure	Independent living
	16	Calvillo-Arbizu et al. (2021) [31]	Internet of Things in health: Requirements, issues, and gaps	Computer Methods and Programs in Biomedicine	Q1	Spain	Literature Review	N/A	Gap analysis	General health IoT	General healthcare
	17	Cleveland & Haddara (2023) [63]	Internet of Things for diabetics: Identifying adoption issues	Internet of Things	Q1	Norway	Qualitative - Interviews	Diabetic patients	Thematic analysis	IoT for diabetics	Diabetes management
	18	Du et al. (2021) [54]	A qualitative study of patients' experiences and acceptance of computerised cognitive behavioural therapy in primary care, Scotland	Cognitive Behaviour Therapist	Q2	Scotland/ UK	Qualitative - Interviews	15 patients	Thematic analysis	Computerised CBT	Mental health
	19	Dutta et al. (2023) [34]	Adoption of IoT-based healthcare devices: An empirical study of end consumers in an emerging economy	Paladyn: Journal of Behavioral Robotics	Q3	India	Quantitative - Survey	312 consumers	SEM	IoT healthcare devices	General healthcare
	20	Fehringer & Stary (2023) [56]	User-Informed Adaptation in IoT Home Healthcare: Grounding Development in Empirical Evidence	Journal of Theoretical and Applied Electronic Commerce Research	Q1	Austria	Mixed Methods	45 elderly users	Participatory design	IoT home healthcare	Home healthcare
	21	Fischer et al. (2020) [60]	ElHealth: Using Internet of Things and data prediction for elastic management of human resources in smart hospitals	Engineering Applications of Artificial Intelligence	Q1	Germany	Framework Development	Hospital staff	System modeling	Smart hospital IoT	Hospital management
	22	Fraterman et al. (2023) [30]	An eHealth App (CAPABLE) Providing Symptom Monitoring, Well-Being Interventions, and Educational Material for Patients With Melanoma Treated With Immune Checkpoint Inhibitors: Protocol for an Exploratory Intervention Trial	JMIR Research Protocols	Q3	Netherlands	Protocol/Mixed Methods	Melanoma patients	Intervention design	eHealth app (CAPABLE)	Cancer care
	23	Gardas (2022) [59]	Organizational hindrances to Healthcare 4.0 adoption: An multi-criteria decision analysis framework	Journal of Multi-Criteria Decision Analysis	Q2	India	Quantitative - MCDA	Healthcare organizations	AHP/ TOPSIS	Healthcare 4.0 technologies	Hospital systems
	24	Gellert et al. (2023) [41]	How virtual triage can improve patient experience and satisfaction: A narrative review and look forward	Telemedicine Reports	Q2	Multi-country	Narrative Review	N/A	Literature synthesis	Virtual triage systems	Emergency care
	25	Ghiwaa et al. (2023) [19]	Telemedicine Adoption for Healthcare Delivery: A Systematic Review	International Journal of Advanced Computer Science and Applications	Q3	UK	Systematic Review	45+ studies	PRISMA methodology	Telemedicine systems	Telemedicine
	26	Grant et al. (2019) [44]	Home health monitoring around the time of surgery: Qualitative study of patients' experiences before and after joint replacement	BMJ Open	Q1	UK	Qualitative - Interviews	24 patients	Framework analysis	Home health monitoring	Surgical care
	27	Hayat et al. (2022) [48]	Exploring the adoption of wearable healthcare devices among the Pakistani adults with dual analysis techniques	Technology in Society	Q1	Pakistan/ Malaysia	Quantitative - Survey	419 adults	SEM/ ANN	Wearable healthcare devices	General health monitoring
	28	He et al. (2024) [23]	A survey of Internet of Medical Things: Technology, application and future directions	Digital Communications and Networks	Q1	China	Survey/Review	N/A	Technical analysis	Internet of Medical Things	Comprehensive healthcare
	29	Hjelm & Hedlund (2022) [74]	Internet-of-Things (IoT) in healthcare and social services -- experiences of a sensor system for notifications of deviant behaviours in the home from the users' perspective	Health Informatics Journal	Q3	Sweden	Qualitative - Interviews	18 elderly users	Content analysis	IoT sensor system	Elderly care
	30	Hossain et al. (2021) [35]	Factors influencing adoption model of continuous glucose monitoring devices for internet of things healthcare	Internet of Things	Q1	Malaysia	Quantitative - Survey	384 diabetic patients	SEM/PLS	Continuous glucose monitors	Diabetes management
	31	Hui et al. (2021) [36]	Patients' and clinicians' perceived trust in internet-of-things systems to support asthma self-management: Qualitative interview study	JMIR mHealth and uHealth	Q1	UK	Qualitative - Interviews	25 participants (patients & clinicians)	Thematic analysis	IoT asthma management	Chronic disease
	32	Karahoca et al. (2018) [52]	Examining intention to adopt to internet of things in healthcare technology products	Kybernetes	Q1	Turkey	Quantitative - Survey	218 respondents	SEM	Healthcare IoT products	General healthcare
	33	Kauw et al. (2020) [51]	Mobile health in cardiac patients: An overview on experiences and challenges of stakeholders involved in daily use and development	BMJ Innovations	Q3	Netherlands	Qualitative - Interviews	39 stakeholders	Thematic analysis	Mobile health (mHealth)	Cardiac care
	34	Kotronis et al. (2019) [50]	Evaluating Internet of Medical Things (IoMT)-Based Systems from a Human-Centric Perspective	Internet of Things	Q1	Greece	Framework Development	N/A	Evaluation framework	IoMT systems	Medical care
	35	Kronlid et al. (2024) [24]	Sociotechnical analysis of factors influencing IoT adoption in healthcare: A systematic review	Technology in Society	Q1	Sweden	Systematic Review	75+ studies	Socio-technical analysis	Multiple IoT technologies	General healthcare
	36	Kwon et al. (2022) [66]	Review of smart hospital services in real healthcare environments	Healthcare Informatics Research	Q2	South Korea	Literature Review	N/A	Service analysis	Smart hospital services	Hospital care
	37	Lee et al. (2018) [75]	A cardiopulmonary monitoring system for patient transport within hospitals using mobile internet of things technology: Observational validation study	JMIR mHealth and uHealth	Q1	South Korea	Observational	30 patients	Clinical validation	Cardiopulmonary monitoring	Patient transport
	38	Lodha et al. (2023) [62]	A blockchain-based secured system using the Internet of Medical Things (IOMT) network for e-Healthcare monitoring	Measurement: Sensors	Q2	India	Framework Development	N/A	Blockchain architecture	Blockchain-IoMT	e-Healthcare monitoring
	39	Lu et al. (2018) [40]	Internet of Things: A systematic review of the business literature from the user and organisational perspectives	Technological Forecasting and Social Change	Q1	UK	Systematic Review	134 studies	User/ organizational perspective	General IoT	General healthcare
	40	Martínez-Caro et al. (2018) [76]	Healthcare service evolution towards the Internet of Things: An end-user perspective	Technological Forecasting and Social Change	Q1	Spain	Quantitative - Survey	203 end-users	SEM	Healthcare service IoT	General healthcare
	41	Messinis et al. (2024) [27]	Enhancing Internet of Medical Things security with artificial intelligence: A comprehensive review	Computers in Biology and Medicine	Q1	Greece	Comprehensive Review	N/A	AI security analysis	IoMT with AI	Medical security
	42	Mittelstadt (2017) [39]	Ethics of the health-related internet of things: A narrative review	Ethics and Information Technology	Q1	UK	Narrative Review	N/A	Ethical analysis	Health-related IoT	Ethics focus
	43	Mittelstadt (2017) [77]	Designing the health-related internet of things: Ethical principles and guidelines	Information	Q2	UK	Conceptual Framework	N/A	Ethical framework	Health-related IoT	Ethics focus
	44	Pulimamidi (2024) [78]	To enhance customer (or patient) experience based on IoT analytical study through technology (IT) transformation for E-healthcare	Measurement: Sensors	Q2	India	Analytical Study	N/A	Experience analysis	E-healthcare IoT	Patient experience
	45	Ramdani et al. (2020) [79]	Exploring the determinants of mobile health adoption by hospitals in China: Empirical study	JMIR Medical Informatics	Q1	China/ UK	Quantitative - Survey	173 hospitals	Regression analysis	Mobile health (mHealth)	Hospital care
	46	Rejeb et al. (2023) [32]	The Internet of Things (IoT) in healthcare: Taking stock and moving forward	Internet of Things	Q1	Multi-country	Literature Review	N/A	Bibliometric analysis	Healthcare IoT	General healthcare
	47	Ryu et al. (2016) [80]	Inpatient satisfaction and usage patterns of personalized smart bedside station system for patient-centered service at a tertiary university hospital	International Journal of Medical Informatics	Q2	South Korea	Quantitative - Survey	200 inpatients	Descriptive/ correlation	Smart bedside station	Hospital inpatient
	48	Sahin et al. (2021) [70]	Perceptions and acceptance of telemedicine among medical oncologists before and during the COVID-19 pandemic in Turkey	Supportive Care in Cancer	Q1	Turkey	Quantitative - Survey	147 oncologists	Comparative analysis	Telemedicine systems	Cancer care
	49	Sharma & Joshi (2021) [61]	Barriers to blockchain adoption in health-care industry: An Indian perspective	Journal of Global Operations and Strategic Sourcing	Q1	India	Qualitative - Expert interviews	15 experts	ISM/ MICMAC	Blockchain in healthcare	Healthcare systems
	50	Streeper et al. (2019) [65]	Improving Fluid Intake Behavior Among Patients With Kidney Stones: Understanding Patients' Experiences and Acceptability of Digital Health Technology	Urology	Q1	USA	Qualitative - Interviews	20 patients	Thematic analysis	Digital health tech	Kidney disease
	51	Tortorella et al. (2020) [64]	Effects of contingencies on Healthcare 4.0 technologies adoption and barriers in emerging economies	Technological Forecasting and Social Change	Q1	Brazil/ Italy	Quantitative - Survey	106 hospitals	Regression/ moderation	Healthcare 4.0 tech	Hospital systems
	52	Tu et al. (2022) [26]	Exploring Usability and Patient Attitude towards a Smart Hospital Service with the Technology Acceptance Model	International Journal of Environmental Research and Public Health	Q2	Taiwan	Quantitative - Survey	395 patients	SEM/TAM	Smart hospital service	Hospital care
	53	Wakili & Bakkali (2024) [29]	Internet of Things in healthcare: An adaptive ethical framework for IoT in digital health	Clinical eHealth	Q2	Morocco	Framework Development	N/A	Ethical framework	Digital health IoT	Ethics focus
	54	Wen et al. (2022) [67]	Implementation and experience of an innovative smart patient care system: A cross-sectional study	BMC Health Services Research	Q1	Taiwan	Cross-sectional	302 patients & staff	Mixed methods	Smart patient care system	Hospital care
	55	Westphal et al. (2020) [69]	A patient-centered information system (myED) for emergency care journeys: Design, development, and initial adoption	JMIR Formative Research	Q2	Israel	Mixed Methods	156 patients	UCD approach	Patient information system	Emergency care
	56	Wu et al. (2023) [53]	User Interface Characteristics Influencing Medical Self-Service Terminals Behavioral Intention and Acceptance by Chinese Elderly: An Empirical Examination Based on an Extended UTAUT Model	Sustainability	Q1	China	Quantitative - Survey	428 elderly	SEM/ UTAUT	Medical self-service terminals	Elderly care
	57	Wu & Ho (2023) [37]	Barriers to Telemedicine Adoption during the COVID-19 Pandemic in Taiwan: Comparison of Perceived Risks by Socioeconomic Status Correlates	International Journal of Environmental Research and Public Health	Q2	Taiwan	Quantitative - Survey	1,042 respondents	Comparative analysis	Telemedicine systems	Telemedicine
	58	Yang et al. (2022) [25]	Modeling the Intention and Adoption of Wearable Fitness Devices: A Study Using SEM-PLS Analysis	Frontiers in Public Health	Q1	China/ Malaysia	Quantitative - Survey	406 respondents	SEM-PLS	Wearable fitness devices	Fitness/wellness
	59	Zeadally & Bello (2021) [42]	Harnessing the power of Internet of Things based connectivity to improve healthcare	Internet of Things	Q1	USA/ UK	Conceptual Review	N/A	Connectivity analysis	IoT-based connectivity	General healthcare
	60	Zhang et al. (2024) [22]	In-depth examination of the functionality and performance of the Internet hospital information platform: Development and usability study	Journal of Medical Internet Research	Q1	China	Mixed Methods	500+ users	Usability testing	Internet hospital platform	Hospital systems
	61	Ziwei et al. (2024) [81]	The applications of internet of things in smart healthcare sectors: A bibliometric and deep study	Heliyon	Q1	China	Bibliometric Study	2,847 publications	VOSviewer/ CiteSpace	Smart healthcare IoT	Smart healthcare
	62	Zobair et al. (2023) [82]	Systematic review of Internet of medical things for cardiovascular disease prevention among Australian first nations	Heliyon	Q1	Australia	Systematic Review	23 studies	PRISMA methodology	IoMT for CVD	Cardiovascular prevention
			Note: N = 62 included studies. Multi-coding applied; a single study may appear in more than one category. Percentages do not sum to 100%.
